# Supplementary material for: Unorthodox PCNA Binding by Chromatin Assembly Factor 1
Source: Int J Mol Sci. 2022 Sep 21;23(19):11099. doi: 10.3390/ijms231911099 (PMC9570017; doi:10.3390/ijms231911099)
Supplement: Supplementary file 1 [file ijms-23-11099-s001.zip]

Archive with 1 entries (1 files):
- ijms-1862444-supplementary.pdf
